# Supplementary material for: Growth Process and Mortality of Sasa borealis Seedlings over Six Years Following Mass Flowering and Factors Influencing Them
Source: Biology (Basel). 2025 May 7;14(5):516. doi: 10.3390/biology14050516 (PMC12109061; doi:10.3390/biology14050516)
Supplement: Supplementary file 1 [file biology-14-00516-s001.zip]

Archive with 1 entries (1 files):
- biology-3582053-supplementary.pdf
